# Supplementary material for: Gasdermin D promotes influenza virus-induced mortality through neutrophil amplification of inflammation
Source: Nat Commun. 2024 Mar 29;15:2751. doi: 10.1038/s41467-024-47067-0 (PMC10980740; doi:10.1038/s41467-024-47067-0)
Supplement: Supplementary file 5 — Supplementary Data 2 [file 41467_2024_47067_MOESM5_ESM.xlsx]

## Sheet: 2A GO Defense Response to Virus
Supplementary Data 2A: Differentially expressed genes associated with Defense to Virus related to Main Text Figure 4A.
Gene	WT-1	WT-1	WT-3	GSDMD-KO-1	GSDMD-KO-2	GSDMD-KO-3
Cxcl10	3.36148	2.70328	3.13838	-0.532122	-4.07887	-4.59214
Cxcl9	3.31866	2.70886	2.49226	-0.148418	-4.26513	-4.10624
Mx1	2.62222	2.25522	2.77832	-1.14248	-2.51124	-4.00205
Oas1g	2.7502	2.2077	2.1996	-0.370218	-2.89166	-3.89563
Rsad2	2.78811	1.97531	2.64211	-0.871685	-3.21835	-3.3155
Oas3	2.33165	1.98265	2.34655	-0.790893	-2.7479	-3.12204
Isg15	2.22807	1.98637	2.08847	-0.459832	-3.01083	-2.83224
Ifit1	2.00852	1.54722	2.10502	-0.274178	-2.69898	-2.68761
Oas1e	1.61407	1.63946	2.14303	-1.27405	-1.68602	-2.43649
Slfn9	1.6086	1.50571	1.58636	-0.588947	-2.06909	-2.04265
Oas1a	1.86089	1.57399	1.54909	-0.57632	-2.13918	-2.26847
Oas2	2.02053	1.70553	1.60723	-0.344918	-2.31641	-2.67197
Il6	1.54794	1.79102	2.98135	-1.79231	-2.05951	-2.46848
Ifit2	1.56253	1.08583	2.68003	-1.20747	-2.19617	-1.92477
Il12rb1	2.17169	1.26771	1.2972	-1.01308	-2.45062	-1.27289
Ifit1bl1	2.089	1.50506	1.40383	-1.10264	-2.37845	-1.5168
Ifnl3	3.33992	0.17814	2.12701	-1.88169	-1.88169	-1.88169
Ifng	2.33434	1.30364	1.10473	-1.04869	-1.59007	-2.10397
Ifnl2	2.75491	1.685	1.10003	-1.84664	-1.84664	-1.84664
Il27	2.24288	1.76134	1.54567	-0.665998	-1.66124	-3.22266
Slfn8	1.99582	1.60082	1.36942	-0.697248	-1.65994	-2.60888
Ifnb1	3.01963	1.65438	1.61841	-1.35045	-1.9969	-2.94506
Oasl1	2.62298	1.91428	2.08818	-1.0076	-2.56713	-3.0507
Fgl2	1.07311	0.846312	0.826912	-0.663788	-0.656988	-1.42556
Pml	0.972053	0.607653	0.873553	-0.275147	-1.03011	-1.14801
Ptpn22	1.12145	0.8341	0.65096	-0.27903	-1.2173	-1.11018
Eif2ak2	1.08837	0.818972	0.908672	-0.355428	-1.16536	-1.29523
Trim15	1.37147	-0.29272	1.567	-0.74282	-0.75149	-1.15144
Aim2	1.29684	0.592898	0.856478	-0.857052	-0.758062	-1.1311
Pycard	1.74055	1.06345	0.685853	-1.07991	-1.31312	-1.09684
Tlr7	1.38022	1.02154	1.0322	-1.10054	-1.04821	-1.28521
Irf5	1.41535	0.995555	0.878955	-0.948535	-0.916445	-1.42488
Mb21d1	1.19186	0.980158	0.421308	-0.706042	-1.04246	-0.844822
Ifitm6	1.15568	0.928262	0.745722	-0.657128	-1.26528	-0.907258
Itgax	1.0377	0.957402	0.859802	-1.16406	-0.721168	-0.969678
Nlrp3	0.893153	0.736183	0.757003	-0.980547	-0.874127	-0.531667
Isg20	0.861683	0.822883	0.990083	-0.812317	-1.05282	-0.809517
Irf1	1.16778	0.530483	1.08428	0.183383	-1.63662	-1.32932
H2-Q9	1.07107	1.03637	0.826067	0.209167	-1.83203	-1.31063
Stat1	0.991	0.9036	1.1391	0.354	-1.8208	-1.5669
Oas1b	1.12791	0.862508	1.08381	0.0635483	-1.71923	-1.41854
Parp9	0.98265	0.70225	1.08295	0.03735	-1.57305	-1.23215
Ifih1	0.856215	0.637415	1.20202	-0.360385	-1.34508	-0.990185
Ddx60	1.06001	0.715008	1.03761	-0.0895417	-1.62828	-1.0948
Dtx3l	1.12271	0.710115	1.04151	-0.143385	-1.50758	-1.22338
Apobec3	0.87625	0.65285	1.07335	-0.02675	-1.13015	-1.44555
Ccl5	1.61982	1.01322	0.623917	-0.454293	-1.80117	-1.00148
Ifi27l2b	1.0481	1.17017	0.748903	-0.324207	-1.90494	-0.738037
Ifitm3	1.0301	0.9982	0.6556	-0.2024	-1.5112	-0.9703
Rtp4	1.30587	1.06307	1.09417	0.101068	-1.94124	-1.62293
Bst2	1.17977	1.14497	0.923767	-0.0919333	-1.70163	-1.45493
Prf1	1.97138	0.990712	0.369062	0.138912	-1.36455	-2.10552
Il2ra	1.86554	1.26973	0.427982	-0.556998	-1.32085	-1.68541
Cd8a	1.34278	1.40298	0.771678	-0.828662	-1.29439	-1.39438
Tlr9	0.947158	1.31324	1.16729	-0.507092	-1.06088	-1.85971
Cd86	1.48371	1.1983	1.05548	-0.703202	-1.32186	-1.71242
Trim30a	1.24639	0.976085	1.12749	-0.496815	-1.64253	-1.21061
Tmem173	1.47051	1.12861	1.01301	-0.723682	-1.40953	-1.47891
Trim6	1.27829	0.863678	0.984168	-0.666552	-1.40343	-1.05615
Apobec1	1.33377	1.00188	0.857475	-0.734435	-1.31371	-1.14498
Dhx58	1.81803	1.21752	1.37853	-0.595035	-2.03212	-1.78693
Gbp2b	1.38521	0.531992	1.78661	-0.532038	-2.18228	-0.989498
Mx2	1.55995	1.08335	1.73845	-0.558792	-2.04226	-1.78069
Ifit3b	1.30929	1.31139	1.83039	-0.116007	-2.31897	-2.01611
Ifit3	1.57903	1.42933	1.99433	-0.150367	-2.55757	-2.29477

## Sheet: 2B GO Neutrophil Chemotaxis
Supplementary Data 2B: Differentially expressed genes associated with Neutrophil Chemotaxis related to Main Text Figure 4B.
Gene	WT-1	WT-1	WT-3	GSDMD-KO-1	GSDMD-KO-2	GSDMD-KO-3
Fcgr3	1.8521	1.3379	1.0632	-0.715182	-1.80247	-1.73554
Cxcr2	1.63566	1.18611	0.838582	-0.285268	-1.78735	-1.58774
Bst1	1.7031	1.1401	0.787395	-0.460275	-1.40729	-1.76301
Ccl3	1.8568	1.08876	0.513642	-1.24868	-1.18248	-1.02805
Vav1	1.71845	1.05455	0.894852	-0.942898	-1.55821	-1.16675
Cxcl1	0.869547	0.879267	1.79047	-1.08095	-1.58075	-0.877573
Csf3r	1.54155	1.00758	1.10982	-0.591778	-1.54285	-1.52433
Trem3	0.68543	0.73352	1.14537	-0.86144	-0.64255	-1.06033
Itgb2	1.00683	0.762933	0.710333	-0.909567	-0.609167	-0.961367
Nckap1l	1.04243	0.744332	0.583432	-0.643968	-1.01798	-0.708248
Lgals3	1.16708	0.804783	0.749283	-1.02752	-0.955817	-0.737817
C5ar2	1.21437	1.17446	0.471923	-0.546447	-1.12799	-1.18633
Amica1	1.20233	0.958062	0.752952	-0.521698	-1.32817	-1.06348
Cxcl5	0.99691	1.07441	0.98941	-0.04439	-0.7458	-2.27054
Nod2	1.10171	0.96108	0.76065	-0.1977	-1.12186	-1.50388
S100a9	1.52075	0.544515	0.661445	-0.428265	-0.750595	-1.54784
S100a8	1.94788	0.897573	0.690723	-0.534107	-0.798917	-2.20316
Ccl5	1.61982	1.01322	0.623917	-0.454293	-1.00148	-1.80117
Ccl7	3.2664	2.7873	2.2955	-0.233872	-4.49872	-3.6166
Cxcl9	3.31866	2.70886	2.49226	-0.148418	-4.10624	-4.26513
Cxcl10	3.36148	2.70328	3.13838	-0.532122	-4.59214	-4.07887
Cxcl11	3.42648	2.4306	2.19922	-0.92907	-3.20934	-3.91789
Ccl12	3.39232	2.53742	1.70147	-0.839807	-3.22834	-3.56308
Ccl1	3.68571	2.66523	3.38569	-3.24554	-3.24554	-3.24554
Ccl2	2.92188	2.37038	2.84958	-1.14626	-3.57851	-3.41705
Xcl1	1.4865	1.44896	1.88935	-2.44946	-0.926747	-1.44862
Fcer1g	1.8648	1.275	0.973702	-1.2248	-1.2831	-1.60561
Cxcl3	2.13524	1.909	1.40221	-1.41283	-2.34607	-1.68757
Ifng	2.33434	1.30364	1.10473	-1.04869	-2.10397	-1.59007
Itgam	1.98356	1.29046	0.966563	-1.26377	-1.64289	-1.33394
C5ar1	1.8905	1.6872	0.837987	-1.28824	-1.56695	-1.56048
Ccl4	2.17001	1.50498	0.928318	-1.15692	-1.78994	-1.65644
Ccl20	1.28038	1.9119	2.84272	-1.37072	-2.45613	-2.20815
C3ar1	2.51495	2.18295	1.69775	-1.52574	-2.31188	-2.55801
Cxcl13	2.55907	2.41927	1.40529	-0.37844	-2.6826	-3.32259
Il1rn	2.22662	2.08802	1.56642	-0.64876	-2.26916	-2.96314
