# Supplementary material for: Gasdermin D promotes influenza virus-induced mortality through neutrophil amplification of inflammation
Source: Nat Commun. 2024 Mar 29;15:2751. doi: 10.1038/s41467-024-47067-0 (PMC10980740; doi:10.1038/s41467-024-47067-0)
Supplement: Supplementary file 6 — Supplementary Data 3 [file 41467_2024_47067_MOESM6_ESM.xlsx]

## Sheet: Sheet1
Supplementary Data 3: Primer sequences used for qRT-PCR.
Gene	Sequence (5'-3')
Ccl1	Fwd	GCTTACGGTCTCCAATAGCTGC
	Rev	GCTTTCTCTACCTTTGTTCAGCC
Chmp2a	Fwd	AGACGCCAGAGGAACTACTTC
	Rev	ACCAGGTCTTTTGCCATGATTC
Cxcl1	Fwd	CTGGGATTCACCTCAAGAACATC
	Rev	CAGGGTCAAGGCAAGCCTC
Ifit1	Fwd	CTGAGATGTCACTTCACATGGAA
	Rev	GTGCATCCCCAATGGGTTCT
Ifnb1	Fwd	CCGAGCAGAGATCTTCAGGAA
	Rev	CCTGCAACCACCACTCATTCT
Ifng	Fwd	CAGCAACAGCAAGGCGAAAAAGG
	Rev	TTTCCGCTTCCTGAGGCTGGAT
Ifnl2/3	Fwd	AGCTGCAGGCCTTCAAAAAG
	Rev	TGGGAGTGAATGTGGCTCAG
Il27	Fwd	TCTCGATTGCCAGGAGTGAACC
	Rev	AGTGTGGTAGCGAGGAAGCAGA
Oasl1	Fwd	TGAAGAGCCTCCTTCGGTTGGT
	Rev	TCCAGCCTGAAGTTGGCATCCT
Tnf	Fwd	GGTGCCTATGTCTCAGCCTCTT
	Rev	GCCATAGAACTGATGAGAGGGAG
