# Supplementary material for: Gasdermin D promotes influenza virus-induced mortality through neutrophil amplification of inflammation
Source: Nat Commun. 2024 Mar 29;15:2751. doi: 10.1038/s41467-024-47067-0 (PMC10980740; doi:10.1038/s41467-024-47067-0)
Supplement: Supplementary file 8 — Source Data [file 41467_2024_47067_MOESM8_ESM.xlsx]

## Sheet: Figure 1a
Figure 1a	anti-GSDMD (long exposure)
	anti-GSDMD (short exposure)
	anti-actin

## Sheet: Figure 1b
Figure 1b	Body Weight (%)
		Day	Mouse 1	Mouse 2	Mouse 3	Mouse 4
	WT Mock	0	100	100	100	100
		1	95.4955	99.0244	96.6387	97.1429
		2	96.3964	98.0488	97.0588	98.5714
		3	97.2973	99.0244	96.6387	97.6191
		4	96.8469	99.0244	95.3782	97.6191
		5	98.1982	100.488	97.0588	100
		6	98.6487	101.463	97.8992	100
		7	98.1982	100	97.0588	99.0476
		8	98.6487	100.976	96.6387	100
		9	98.1982	101.951	98.7395	99.5238
		10	96.8469	100.976	99.1597	98.0952
		11	98.1982	101.951	100.42	99.5238
		12	98.1982	102.439	100	99.0476
		13	96.8469	100.976	99.5798	98.0952
		14	98.6487	104.39	99.1597	99.5238
		Day	Mouse 1	Mouse 2	Mouse 3	Mouse 4	Mouse 5	Mouse 6	Mouse 7	Mouse 8	Mouse 9	Mouse 10	Mouse 11	Mouse 12	Mouse 13	Mouse 14	Mouse 15	Mouse 16	Mouse 17	Mouse 18	Mouse 19	Mouse 20	Mouse 21
	WT IAV	0	100	100	100	100	100	100	100	100	100	100	100	100	100	100	100	100	100	100	100	100	100
		1	96.9072	101.075	97.7778	98.3425	96.8586	96.9388	97.1292	96.2617	96.9543	98.0488	97.4093	96.3351	98.9691	102.128	101.463	103.825	103.333	101.714	101.796	105.114	106.533
		2	95.8763	98.9247	98.8889	96.6851	94.7644	95.4082	96.6507	95.7944	95.9391	96.0976	95.8549	95.288	98.4536	99.4681	99.5122	102.732	104.444	103.429	105.389	106.25	105.025
		3	96.3918	97.3118	97.7778	95.0276	92.6702	96.9388	97.6077	94.3925	96.4467	96.0976	93.7824	92.6702	99.4845	97.3404	100	102.732	105.556	101.143	100.599	103.977	105.025
		4	91.7526	93.5484	96.1111	92.8177	92.6702	96.4286	95.2153	93.4579	93.9086	94.1463	92.228	89.0052	95.8763	95.7447	100.976	101.093	105.556	98.2857	97.6048	96.5909	101.005
		5	88.1443	90.8602	94.4444	88.3978	90.5759	96.9388	95.6938	91.1215	92.3858	94.6342	86.0104	82.7225	92.268	88.8298	101.463	99.4536	104.444	90.8571	91.6168	89.7727	95.9799
		6	83.5052	85.4839	88.3333	81.768	84.2932	97.9592	94.7368	86.9159	85.7868	93.6585	80.3109	77.4869	90.2062	83.5106	98.5366	92.8962	98.3333	85.7143	87.4252	84.6591	89.9497
		7	79.8969	79.5699	82.7778	76.7956	79.5811	94.3878	95.2153	81.3084	80.7107	85.3658	76.1658	72.2513	83.5052	79.2553	99.0244	88.5246	91.6667	82.2857	81.4371	80.1136	85.9296
		8	75.7732	74.1936	78.8889	73.4807	74.3456	86.2245	96.6507	76.1682	76.1421	78.5366	70.9845	68.5864	78.866	74.4681	93.1707	84.153	84.4444	77.1429	75.4491	75	82.4121
		9	71.134	69.3548	72.7778	68.5083	68.5864	82.1429	98.5646	74.2991	71.5736	79.0244			75.2577	71.2766	90.2439	79.7814	80.5556	72.5714	71.2575		78.392
		10	68.5567		70			85.2041	95.6938	79.4393	68.5279	84.8781			73.1959	67.0213	84.3902	75.9563	75	69.7143	67.6647		75.3769
		11			67.2222			90.8163	96.6507	88.3178	67.0051	91.2195			77.835		78.0488	75.9563	71.6667				71.8593
		12						95.9184	98.5646	93.4579	69.0355	95.6098			82.9897		74.1463	85.7923	75.5556				69.3467
		13						96.9388	99.5215	96.729	76.1421	95.1219			94.8454		76.0976	89.071	85.5556
		14						97.449	100.957	100.935	82.7411	98.0488			99.4845		81.4634	95.082	90
		Day	Mouse 1	Mouse 2	Mouse 3	Mouse 4
	Gsdmd-/- Mock	0	100	100	100	100
		1	98.3784	98.3051	101.685	99.4652
		2	97.8378	98.3051	100	101.07
		3	98.3784	102.825	100	100
		4	98.3784	100.565	98.3146	98.3957
		5	98.9189	101.695	98.3146	98.9305
		6	99.4595	101.695	98.8764	100.535
		7	99.4595	101.695	97.7528	100.535
		8	100	101.695	97.191	99.4652
		9	102.162	101.695	99.4382	101.604
		10	101.622	100	98.3146	100.535
		11	100.54	101.13	100	102.139
		12	102.703	105.65	101.124	103.743
		13	102.162	105.085	101.124	102.674
		14	103.243	103.39	101.124	102.674
		Day	Mouse 1	Mouse 2	Mouse 3	Mouse 4	Mouse 5	Mouse 6	Mouse 7	Mouse 8	Mouse 9	Mouse 10	Mouse 11	Mouse 12	Mouse 13	Mouse 14	Mouse 15	Mouse 16	Mouse 17	Mouse 18	Mouse 19	Mouse 20
	Gsdmd-/- IAV	0	100	100	100	100	100	100	100	100	100	100	100	100	100	100	100	100	100	100	100	100
		1	98.4694	98.913	96.3636	96.1905	99.5074	98.2249	95.4545	95.6989	94.6602	95.3642	101.156	100.565	99.5146	103	101.896	99.5098	100.995	101.648	99.4872	102.809
		2	99.4898	98.3696	98.1818	96.6667	99.5074	97.0414	96.0227	94.6237	95.1456	94.702	101.156	101.13	98.5437	103	105.687	99.0196	100	104.945	102.564	103.933
		3	98.9796	96.1957	94.5455	94.7619	96.5517	96.4497	94.8864	95.1613	95.1456	93.3775	98.2659	98.8701	99.0291	106	106.635	100	102.488	101.648	100.513	103.933
		4	98.9796	98.3696	92.7273	97.1429	97.0443	95.858	94.8864	94.086	95.6311	94.0397	97.6879	97.7401	98.5437	105.5	105.213	100	101.99	100.549	98.4615	105.056
		5	99.4898	97.2826	88.6364	95.7143	98.5222	94.6746	94.8864	105.914	94.6602	94.0397	91.9075	98.3051	98.5437	108	103.317	100	105.97	97.8022	90.7692	104.494
		6	101.02	98.3696	83.6364	96.6667	100	88.7574	88.6364	98.3871	97.0874	94.702	84.9711	93.7853	97.0874	104.5	98.1043	96.5686	102.488	92.3077	86.6667	102.247
		7	98.4694	97.2826	79.0909	92.8571	98.5222	80.4734	80.1136	95.6989	96.6019	94.0397	78.6127	86.4407	95.1456	96	91.9431	88.7255	101.99	86.2637	81.5385	100
		8	100	96.7391	74.0909	88.0952	100	76.3314	74.4318	94.086	96.1165	94.0397	75.1445	81.9209	95.1456	92	88.1517	85.2941	93.0348	79.6703	77.4359	92.1348
		9	101.531	97.2826	70.4545	89.5238	100.985	72.7811	71.0227	95.1613	98.0583	97.351	70.5202	79.661	96.1165	85.5	81.5166	78.9216	89.0547	75.8242	73.3333	87.0786
		10	99.4898	95.6522	68.1818	92.8571	100	76.9231	69.8864	93.5484	96.1165	98.6755	72.2543	84.7458	102.427	87	76.7772	74.0196	90.5473	73.6264	71.282	91.0112
		11	100.51	97.2826	68.1818	92.3809	100.985	85.7988		94.6237	97.5728	98.0132	76.8786	92.6554	102.427	86	73.9337	72.0588	94.0298	70.3297	70	100
		12	101.531	97.8261	70.4545	95.2381	102.463	95.2663		95.1613	98.5437	99.3377	86.7052	96.6102	102.427	96.5	73.4597	71.0784	98.5075		72.8204	100
		13	99.4898	97.8261	77.2727	94.2857	100.493	94.6746		94.086	96.1165	98.0132	96.5318	101.695	100	99	79.1469	74.5098	101.493		77.9487	102.247
		14	102.041	98.3696	85.4545	96.1905	101.478	97.6331		97.8495	99.0291	101.325	101.734	106.215	101.456	98.5	84.3602	80.8824	100		85.641	103.933

## Sheet: Figure 1c
Figure 1c	Survival	(1 = death)	(0=survival through end timepoint)
	Day	WT	Gsdmd -/-
	8	1
	9	1
	9	1
	9	1	1
	9	1
	9	1
	10	1
	10	1	1
	10	1	0
	10	1	0
	11	1	0
	12	1	0
	14	0	0
	14	0	0
	14	0	0
	14	0	0
	14	0	0
	14	0	0
	14	0	0
	14	0	0
	14	0	0
	14		0
	14		0
	14		0
	14		0
	14		0

## Sheet: Figure 1d
Figure 1d	Lung Viral Titers (Log10 (TCID50))
		WT Mock	Gsdmd-/- Mock	WT IAV Day 3	Gsdmd-/- IAV Day 3	WT IAV Day 7	Gsdmd-/- IAV Day 7
	Mouse 1	0	0	4.85187	5.35218	4.35	4.35
	Mouse 2	0	0	5.35218	4.85187	4.85	4.1
	Mouse 3	0	0	5.35218	5.85187	5.6	4.85
	Mouse 4			5.35218	4.85187	4.35	4.1
	Mouse 5			5.35218	5.85187	5.35	5.6
	Mouse 6			5.85187	4.85187	4.1	4.6
	Mouse 7					5.35	5.1
	Mouse 8					5.35	4.85
	Mouse 9					4.35	3.85
	Mouse 10					4.6	5.85
	Mouse 11					5.1	4.35
	Mouse 12					5.1
	Mouse 13					3.85

## Sheet: Figure 2a
Figure 2a	PenH Values
		Day	Mouse 1	Mouse 2	Mouse 3	Mouse 4
	WT Mock	0	0.551632	0.54769	0.486668	0.564073
		4	0.422485	0.451719	0.510499	0.562508
		5	0.433152	0.486248	0.499841	0.538349
		6	0.446664	0.499213	0.471564	0.466282
		7	0.466531	0.451856	0.480058	0.477438
		8	0.473333	0.524137	0.527949	0.466282
		9	0.506779	0.500491	0.479747	0.477438
		10	0.47861	0.535991	0.452405	0.553108
		12	0.409866	0.482743	0.421524	0.49502
		14	0.481108	0.531804	0.477179	0.466093
		Day	Mouse 1	Mouse 2	Mouse 3	Mouse 4	Mouse 5	Mouse 6	Mouse 7	Mouse 8	Mouse 9	Mouse 10	Mouse 11	Mouse 12	Mouse 13	Mouse 14	Mouse 15	Mouse 16	Mouse 17	Mouse 18
	WT IAV	0	0.448476	0.497052	0.611974	0.48494	0.520582	0.472584	0.611388	0.570579	0.549674	0.47095	0.538582	0.447691	0.429391	0.505777	0.508698	0.481613	0.440088	0.527208
		4	0.380673	0.376234	0.461624	0.393842	0.678519	0.495282	0.48945	0.557023	0.596852	0.439959	0.569031	1.09818	0.436591	0.605347	0.580769	0.525737	0.731157	0.499532
		5	1.1413	0.701842	0.692321	1.19901	0.868444	0.450241	0.562043	0.842948	1.11057	0.501214	1.985	3.15641	0.569264	1.14858	1.01893	1.33367	1.24633	1.4004
		6	3.28887	2.6732	0.787727	2.21665	2.12574	0.521949	0.46979	8.54742	3.64812	1.91412	5.95245	5.50338	3.39325	6.97948	3.51867	3.69054	6.34246	4.37277
		7	6.302	7.11418	4.71357	3.26597	7.79054	5.09498	0.45391	7.69028	8.02408	5.67872	5.10253	5.33379	6.46616	8.23129	7.68124	6.4559	6.93164	7.77313
		8	3.85651	5.13488	5.82042	7.51608	9.99567	3.68177	0.515713	4.16053	5.35306	3.56983	3.83252	4.31651	10.402	7.30042	3.39038	4.13722	3.35108	4.22729
		9	3.48696	3.4263	5.60692	6.14622	5.97646	3.01142	0.486424	3.57364	4.41625	2.75147		3.84782	5.81362	4.01123	1.94129	2.16191	2.35905	2.68382
		10	1.85337	3.11797	4.37938	1.01395	3.91133	0.853934	0.491931	2.1756	3.47024	0.706112		2.96414	6.84981	3.04805	2.13536	2.82706	2.55517	2.0603
		12	1.5721	1.60471	1.13542	0.610946	2.74311	0.505987	0.450175	0.732564	2.60012	0.546036			2.45925	2.11748	0.962562	1.68581	1.81933
		14	1.30262	0.58072	0.760529	0.460979	0.733374	0.552427	0.427471	0.530359	1.58736	0.435232			1.00149	2.00606	0.536327	1.6099	1.27308
		Day	Mouse 1	Mouse 2	Mouse 3	Mouse 4
	Gsdmd-/- Mock	0	0.48747	0.454154	0.460013	0.409517
		4	0.448438	0.438043	0.466515	0.416927
		5	0.477229	0.432653	0.483878	0.440891
		6	0.426398	0.465436	0.462391	0.436251
		7	0.518595	0.444723	0.452905	0.493476
		8	0.472315	0.469276	0.548435	0.456441
		9	0.45545	0.501781	0.45987	0.528941
		10	0.530732	0.507431	0.442096	0.496084
		12	0.457906	0.463153	0.497981	0.460183
		14	0.482036	0.438633	0.505606	0.473137
		Day	Mouse 1	Mouse 2	Mouse 3	Mouse 4	Mouse 5	Mouse 6	Mouse 7	Mouse 8	Mouse 9	Mouse 10	Mouse 11	Mouse 12	Mouse 13	Mouse 14	Mouse 15	Mouse 16	Mouse 17
	Gsdmd -/- IAV	0	0.473532	0.475647	0.600626	0.436165	0.479983	0.524633	0.473375	0.534123	0.596713	0.515625	0.445564	0.522716	0.593657	0.412505	0.55946	0.474708	0.528466
		4	0.424675	0.46514	0.8149	0.442438	0.491087	0.462382	0.361606	0.491512	0.561378	0.459646	0.683355	0.493756	0.485754	0.549721	0.823006	0.457181	0.488956
		5	0.510814	0.462247	1.78761	0.465861	0.485724	0.612299	0.521309	0.482613	0.432171	0.428405	2.01343	0.612149	0.555912	1.12713	2.13286	0.442082	1.2848
		6	0.368773	0.471611	3.58457	0.427195	0.511926	1.77748	2.67687	0.593147	0.554603	0.419423	6.79124	1.22553	0.580346	6.73358	5.27683	0.478307	3.22482
		7	0.413864	0.447353	8.65147	2.7468	0.4337	4.24898	4.76842	0.493988	0.525541	0.398054	7.35887	4.5	0.556232	9.24638	5.16052	0.484063	8.56617
		8	0.44573	0.436706	4.55202	2.32332	0.602037	3.48391	3.28005	0.534207	0.592926	0.430192	6.2476	5.23285	0.670156	4.9261	3.18105	0.589436	4.53637
		9	0.420852	0.474765	2.89996	0.934998	0.604881	2.89119	2.56048	0.586295	0.587871	0.507944	4.1986	2.11412	0.566812	3.81406	2.49352	0.511941	3.48083
		10	0.438862	0.445044	2.39125	0.49647	0.489418	2.20398	1.95208	0.572628	0.579325	0.45752	4.02448	2.04866	0.705942	2.70462	1.7769	0.562788	3.38734
		12	0.501501	0.448007	2.44027	0.654067	0.539653	1.00638	0.924394	0.594082	0.522121	0.466456	2.00587	0.851755	0.529194	2.37863		0.528824	2.90169
		14	0.458867	0.428466	1.56432	0.424076	0.531927	0.562539	0.602744	0.552391	0.485165	0.512495	1.23733	0.547247	0.527884	2.01328		0.538942	1.26926

## Sheet: Figure 2c
Figure 2c	Lung consolidation score (H&E Quantification)
		WT	Gsdmd-/-
	Mouse 1	12.4	9.2
	Mouse 2	11.7	9.7
	Mouse 3	14.8	9.4
	Mouse 4	14.8	2.1
	Mouse 5	13.5	8.6
	Mouse 6	12.2	13.5
	Mouse 7	13.61	13.83
	Mouse 8	14

## Sheet: Figure 4c
Figure 4c	qPCR (Relative Expression Values)
			WT Mock	WT IAV	Gsdmd -/- Mock	Gsdmd -/- IAV
	Ccl1	Mouse 1	0.039251	1.64375	0.049169	0.142758
		Mouse 2	0.037038	6.37024	0.065275	1.29594
		Mouse 3	0.090222	5.30706	0.039205	0.006564
		Mouse 4		2.67154		0.006125
		Mouse 5		2.4099		0.6532
			WT Mock	WT IAV	Gsdmd -/- Mock	Gsdmd -/- IAV
	Cxcl1	Mouse 1	0.537402	1.78645	1.0748	2.87868
		Mouse 2	0.590728	2.87559	1.01471	0.976996
		Mouse 3	0.973992	1.7172	0.734112	0.288028
		Mouse 4		2.0247		0.277267
		Mouse 5		2.00293		1.36864
			WT Mock	WT IAV	Gsdmd -/- Mock	Gsdmd -/- IAV
	Cxcl9	Mouse 1	0.52102	115.975	0.247873	80.9564
		Mouse 2	0.662092	237.02	0.215345	84.1596
		Mouse 3	0.48287	110.979	0.754642	1.89641
		Mouse 4		212.143		2.12898
		Mouse 5		159.123		48.8121
			WT Mock	WT IAV	Gsdmd -/- Mock	Gsdmd -/- IAV
	Il27	Mouse 1	0.04474	0.374185	0.061591	0.17303
		Mouse 2	0.034829	0.824367	0.049539	0.299254
		Mouse 3	0.053994	0.562162	0.066575	0.006564
		Mouse 4		0.437797		0.006125
		Mouse 5		0.558133		0.17795
			WT Mock	WT IAV	Gsdmd -/- Mock	Gsdmd -/- IAV
	Tnf	Mouse 1	0.628024	1.31687	0.564981	1.49872
		Mouse 2	0.358004	3.23255	0.658708	1.38912
		Mouse 3	1.60739	2.67147	0.87664	0.447926
		Mouse 4		2.30176		0.427109
		Mouse 5		4.37436		1.34317
			WT Mock	WT IAV	Gsdmd -/- Mock	Gsdmd -/- IAV
	Ifnb1	Mouse 1	0.009413	2.97456	0.00461	4.01759
		Mouse 2	0.005686	8.36959	0.007334	1.59533
		Mouse 3		2.45471	0.005463	0.161416
		Mouse 4		5.391		0.325078
		Mouse 5		7.09588		1.67711
			WT Mock	WT IAV	Gsdmd -/- Mock	Gsdmd -/- IAV
	Ifng	Mouse 1	0.266883	0.939637	0.167305	1.84802
		Mouse 2	0.134862	4.28434	0.173105	1.5146
		Mouse 3	0.198737	3.80749	0.289183	0.006564
		Mouse 4		3.23142		0.006125
		Mouse 5		5.41768		1.16904
			WT Mock	WT IAV	Gsdmd -/- Mock	Gsdmd -/- IAV
	Ifnl2/3	Mouse 1	0.000236	0.666933	0.000201	2.08243
		Mouse 2	0.00018	3.6914	0.000186	0.730864
		Mouse 3	0.000247353	0.345598	0.000221	0.034681
		Mouse 4		1.80384		0.005794
		Mouse 5		1.27866		0.565328
			WT Mock	WT IAV	Gsdmd -/- Mock	Gsdmd -/- IAV
	Oasl1	Mouse 1	0.184831	2.213	0.166579	3.43321
		Mouse 2	0.222143	9.2809	0.136638	2.91748
		Mouse 3	0.138989	7.94168	0.157662	0.151392
		Mouse 4		6.83486		0.066585
		Mouse 5		10.4065		2.05905
			WT Mock	WT IAV	Gsdmd -/- Mock	Gsdmd -/- IAV
	Ifit1	Mouse 1	5.50428	81.2843	6.05864	98.4527
		Mouse 2	4.46824	111.455	5.72248	55.0237
		Mouse 3	5.69199	80.6816	6.58366	6.74522
		Mouse 4		98.9752		6.00149
		Mouse 5		68.7771		50.0003

## Sheet: Figure 4d
Figure 4d	Cytokine Quantification via ELISA (pg/mL)
			WT Mock	Gsdmd-/- Mock	WT IAV Day 3	Gsdmd-/- IAV Day 3	WT IAV Day 5	Gsdmd-/- IAV Day 5	WT IAV Day 7	Gsdmd-/- IAV Day 7
	CCL1	Mouse 1	99.3378	119.675	83.9306	94.8389	99.3636	40.2727	231.05	191.09
		Mouse 2	120.97	93.2982	75.4258	117.334	111.409	95.5909	589.09	252.77
		Mouse 3	124.852	106.98	176.867	136.439	71.0909	134.136	303.77	49.63
		Mouse 4			112.526	112.896	105.591	58.6818	296.14	22.27
		Mouse 5			106.795	102.234	81.5455	86.0909	222.77	119
		Mouse 6			123.558	105.316			286.13	146.568
		Mouse 7							453.935	62.0623
		Mouse 8							337.239	54.714
		Mouse 9							337.843	52.0818
			WT Mock	Gsdmd-/- Mock	WT IAV Day 3	Gsdmd-/- IAV Day 3	WT IAV Day 5	Gsdmd-/- IAV Day 5	WT IAV Day 7	Gsdmd-/- IAV Day 7
	TNF	Mouse 1	213.235	182.443	180.19	209.48	205.864	377.997	334.297	284.856
		Mouse 2	203.096	198.966	120.484	231.26	285.957	220.172	551.314	219.371
		Mouse 3	204.974	177.562	668.353	226.754	359.264	251.589	276.061	47.0521
		Mouse 4			157.66	209.48	410.004	261.176	302.152	16.9447
		Mouse 5			202.345	259.047	237.724	588.037	209.011	158.88
		Mouse 6			247.407	224.876			526.535	71.7683
		Mouse 7							199.253	203.538
		Mouse 8							454.758	451.544
		Mouse 9							470.292	251.211
			WT Mock	Gsdmd-/- Mock	WT IAV Day 3	Gsdmd-/- IAV Day 3	WT IAV Day 5	Gsdmd-/- IAV Day 5	WT IAV Day 7	Gsdmd-/- IAV Day 7
	IL-18	Mouse 1	1016.76	1127.56	760.177	879.028	1614.61	1384.65	2692.28	2004.64
		Mouse 2	1010.65	873.197	772.951	814.604	1180.21	1532.9	2852.73	2309.28
		Mouse 3	887.359	663.818	848.76	1030.65	784.262	1234.93	2590.25	1809.44
		Mouse 4			731.019	909.296	1378.74	1471.54	2948.12	2105.2
		Mouse 5			926.513	782.114	1283.36	1265.61	2349.94	1310.68
		Mouse 6			957.892	909.574			2127.88	1002.75
		Mouse 7							3189.49	977.448
		Mouse 8							2619.92	2762.05
		Mouse 9							3074.28
			WT Mock	Gsdmd-/- Mock	WT IAV Day 3	Gsdmd-/- IAV Day 3	WT IAV Day 5	Gsdmd-/- IAV Day 5	WT IAV Day 7	Gsdmd-/- IAV Day 7
	IFNB	Mouse 1	42.5991	37.0995	43.7656	23.5172	121.061	206.716	509	329.4
		Mouse 2	107.927	29.1001	25.517	49.0152	143.668	144.624	136.4	66
		Mouse 3	55.5981	28.2668	137.758	46.7654	102.911	217.224	107.9	124.4
		Mouse 4			50.0152	35.5163	353.826	182.834	282.7	99.5
		Mouse 5			44.7656	43.849	142.395	448.078	497.5	276.9
		Mouse 6			59.5144	100.178			645.957	317.342
		Mouse 7							358.677	137.534
		Mouse 8							576.204	333.876
		Mouse 9							625.289	101.882
			WT Mock	Gsdmd-/- Mock	WT IAV Day 3	Gsdmd-/- IAV Day 3	WT IAV Day 5	Gsdmd-/- IAV Day 5	WT IAV Day 7	Gsdmd-/- IAV Day 7
	IL-1B	Mouse 1	60.4195	51.6105	81.293	243.685	249.591	362.89	768.546	208.046
		Mouse 2	58.313	39.3545	154.829	55.8235	238.857	412.582	715.778	955.46
		Mouse 3	69.3243	53.334	147.456	154.733	122.378	288.749	287.601	146.475
		Mouse 4			138.073	72.101	472.014	272.847	874.42	54.0641
		Mouse 5			61.0898	179.054	277.22	398.47	369.196	346.429
		Mouse 6			151.861	99.3898			641.797	207.039
		Mouse 7							586.89	242.594
		Mouse 8							563.037	181.386
		Mouse 9							491.927	389.314
			WT Mock	Gsdmd-/- Mock	WT IAV Day 3	Gsdmd-/- IAV Day 3	WT IAV Day 5	Gsdmd-/- IAV Day 5	WT IAV Day 7	Gsdmd-/- IAV Day 7
	IL-6	Mouse 1	49.3771	60.9303	52.7649	88.0325	130.738	297.436	4218.22	3012.57
		Mouse 2	163.78	51.0276	62.6676	51.5488	103.931	238.584	4703.04	4058.65
		Mouse 3	51.0276	55.9789	165.864	54.676	79.2803	226.258	3120.39	474.682
		Mouse 4			116.785	31.0484	524.836	168.946	7143.87	141.021
		Mouse 5			75.8713	140.673	122.418	348.894	2406.56	2318.62
		Mouse 6			101.757	85.2528			3645.95	3151.53
		Mouse 7							6865.34	1245.56
		Mouse 8							4034.69	1940.01
		Mouse 9							3623.3	1253.11

## Sheet: Figure 5c
Figure 5c	Neutrophil Quantification via Flow Cytometry (# Cells)
		WT Mock	Gsdmd-/- Mock	WT IAV Day 3	Gsdmd-/- IAV Day 3	WT IAV Day 7	Gsdmd-/- IAV Day 7
	Mouse 1	136500	97346.1	113197	495600	2.85038e+06	1.52841e+06
	Mouse 2	109497	92554.7	201840	60140	3.32878e+06	1.89824e+06
	Mouse 3	55299.5	91746.9	39000	122430	120406	1.3287e+06
	Mouse 4	17332.8	1852.2	268620	59340	447342	1.10455e+06
	Mouse 5	33728	211140	78590	81852	769742	181759
	Mouse 6	123660	69543.6	40317	153784	820228	1.87146e+06
	Mouse 7					505795	1.20979e+06
	Mouse 8					431480	305472
	Mouse 9					101844	57997
	Mouse 10					241032	156718
	Mouse 11					374400	361400
	Mouse 12					734760	364620
	Mouse 13					568160	457700
	Mouse 14					36540	338800

## Sheet: Figure 5d
Figure 5c	Cytokine Quantification via ELISA (pg/mL)
			WT Mock	Gsdmd-/- Mock	WT IAV Day 3	Gsdmd-/- IAV Day 3	WT IAV Day 7	Gsdmd-/- IAV Day 7
	Neutrophil Elastase	Mouse 1	812.038	847.49	1358.23	2515.99	66827.7	42488.3
		Mouse 2	1277.36	970.467	1017	1919.94	126399	52127.7
		Mouse 3	1449.08	938.338	1583.14	1405.87	149871	92348
		Mouse 4			1340.51	629.234	155534	87166.8
		Mouse 5			744.456	2063.97	139123	105096
		Mouse 6			1138.87	951.633	103433	43042.5
			WT Mock	Gsdmd-/- Mock	WT IAV Day 3	Gsdmd-/- IAV Day 3	WT IAV Day 7	Gsdmd-/- IAV Day 7
	Myeloperoxidase	Mouse 1	4331.85	4810.87	4053.65	4775.87	8899.31	5652.45
		Mouse 2	5501.77	4512.41	3661.22	4576.89	8721.88	5732.29
		Mouse 3	5709.97	4383.44	7077.03	5179.35	8429.14	6047.22
		Mouse 4			4707.7	3838.09	9773.12	7182.73
		Mouse 5			4464.5	5183.04	8198.48	8207.35
		Mouse 6			4361.33	4132.87

[truncated: 25 more sheets: Figure 5e, Figure 5f, Figure 5g, Figure 6b, Figure 6c, Figure 6d, Figure 6e, Figure 6f, Figure 6g, Figure 6h, Figure 6i, Supplementary Figure 1a, Supplementary Figure 1b, Supplementary Figure 1c, Supplementary Figure 3a, Supplementary Figure 3b, Supplementary Figure 3c, Supplementary Figure 3d, Supplementary Figure 5a, Supplementary Figure 6a …]
